# Supplementary material for: Prognostic role of c-Met in head and neck squamous cell cancer tissues: a meta-analysis
Source: Sci Rep. 2018 Jul 10;8:10370. doi: 10.1038/s41598-018-28672-8 (PMC6039483; doi:10.1038/s41598-018-28672-8)
Supplement: Supplementary file 2 — Supplementary dataset [file 41598_2018_28672_MOESM2_ESM.xlsx]

## Sheet: Supplementa Vsiansky et al
Supplementary dataset for article
Prognostic role of c-Met in head and neck squamous cell cancer tissues: a meta-analysis
Vit Vsiansky1, Jaromir Gumulec1,2*, Martina Raudenska2, Michal Masarik1,2
1Department of Physiology, Faculty of Medicine, Masaryk University, Kamenice 5, 625 00 Brno, Czech Republic
2Department of Pathophysiology, Faculty of Medicine, Masaryk University, Kamenice 5, 625 00 Brno, Czech Republic
Corresponding author
*Dr. Jaromir Gumulec, Department of Pathological Physiology, Faculty of Medicine, Masaryk University, Kamenice 5, CZ-625 00 Brno, Czech Republic; e-mail: j.gumulec@med.muni.cz Phone: +420-5-4949-8526

## Sheet: Dataset
First_Author	Publication_Year	Patient_Year_Of_Diagnosis_Earliest	Patient_Year_Of_Diagnosis_Latest	Location	c-Met_Positive_Criteria	Antibody_Name	Antibody_Manufacturer	Antibody_Dilution	HR_Source	Patient_Number	c-Met_Positive_Patients_Percent	Patient_Median_Follow-Up_Months	Patient_Mean_Follow-Up_Months	Patient_Median_Age_At_Diagnosis	Patient_Mean_Age_At_Diagnosis	Male_Patients_Percent	Smoking_Patients_Percent	Stage_I-Percent	Stage_II_Percent	Stage_III_Percent	Stage_IV_Percent	Stage_I_AND_II_Percent	Stage_III_AND_IV_Percent	T_Classification_1_Percent	T_Classification_2_Percent	T_Classification_1_AND_2_Percent	T_Classification_3_Percent	T_Classification_4_Percent	T_Classification_3_AND_4_Percent	N_Classification_0_Percent	N_Classification_1_Percent	N_Classification_2_Percent	N_Classification_3_Percent	N_Classification_0_AND_1_Percent	N_Classification_2_AND_3_Percent	N_Classification_1_AND_2_AND_3_Percent	M_Classification_0_Percent	M_Classification_1_Percent	Histological_Grade_G1_Percent	Histological_Grade_G2_Percent	Histological_Grade_G3_Percent	Histological_Grade_G1_AND_G2_Percent	Histological_Grade_G2_AND_G3_Percent	p16_Positive_Percent	HPV_Positive_Percent	T3_T4_High_Events	T3_T4_Low_Events	T3_T4_High_Total	T3_T4_Low_Total
Baschnagel	2017	2003	2011	USA	3+	8F11	Vector Laboratories	1:50	Author	105	0.33	35		61				0	0.06	0.19	0.75	0.06	0.94	0.15	0.42	0.57	0.28	0.15	0.43	0.17	0.11	0.64	0.07	0.28	0.71	0.82								0.51
Fiedler	2017	2004	2013	Germany	80% stained	EP2367Y	Abcam	1:50	Author	82	0.41		17.4		60.5	0.89	0.29					0.04	0.96			0.1			0.9	0.1						0.9	0.85	0.15			0.24	0.76		0.1		29	41	32	46
Cho	2016	2005	2012	Korea	H-Score 65	SP44	Ventana		Author	396	0.42	37.1		58		0.75	0.41									0.82			0.18					0.63	0.37									0.4		28	42	166	230
Kwon	2014	1997	2010	Korea	Combined score >4 (staining intensity 0-3+ AND proportion of stained cells 0->75%)	rabbit polyclonal anti-c-Met	Ventana	prediluted	Kaplan Meier	79	0.39					0.86	0.71					0.14	0.86			0.6			0.4												0.33	0.67		0.39	0.35	13	19	31	48
Lim	2012	1995	2009	Korea	+ or 2+ staining intensity and at least 30% cells stained	human polyclonal	Santa Cruz Biotechnology		Kaplan-Meier	71	0.55	73.2				0.7										1			0	0.56						0.44			0.65				0.35
Freudlsperger	2010	1988	1997	Germany	>50% cells stained		Santa Cruz Biotechnology	1:50	Kaplan-Meier	211	0.83	42			58	0.75		0.22	0.14	0.13	0.51	0.36	0.64			0.64			0.36	0.69						0.31	0.99	0.01								62	14	175	36
Kim C.	2010	1997	2003	Korea	+ or 2+ staining intensity and at least 30% cells stained		Santa Cruz Biotechnology	0.625 ug/ml	Author (RFS Multivariate)/Kaplan-Meier (OS)	61	0.54				53.5	0.67		0.25	0.18	0.18	0.39	0.43	0.57			0.84			0.16	0.44						0.56	0.97	0.03	0.67	0.33	0	1	0.33			7	3	33	28
Endo	2006	1982	2001	Japan	≥45% cells stained	C-28	Santa Cruz Biotechnology	1:200	Author	99	0.42				61.7	0.63		0.35	0.33	0.17	0.14	0.68	0.31	0.36	0.43	0.79	0.12	0.08	0.21	0.76	0.11	0.1	0.03	0.87	0.13	0.24	0.89	0.11	0.83				0.17			14	6	42	57
Brusevold	2014	1992	2001	Norway	>50% cells stained	C-12 + C-28	Santa Cruz Biotechnology	0.2 ug/ml	Kaplan-Meier	53	0.85	39	38											0.45	0.55	1	0	0	0
Lo Muzio	2006	1993	1998	Italy	>30% cells stained	C-12	Santa Cruz Biotechnology	1:100	Author	84	0.82			65		0.68		0.46	0.18	0.15	0.2	0.64	0.35														1	0	0.32	0.46	0.21	0.78	0.67
Aebersold	2001	1991	1997	Switzerland	2+ and 3+	sc-161	Santa Cruz Biotechnology	1:100	Author	100	0.79	31.2		57		0.76	0.88							0.04	0.08	0.12	0.31	0.57	0.88	0.34	0.13	0.42	0.1	0.47	0.52	0.65	0.86	0.14	0.11	0.63	0.26	0.74	0.89			68	17	77	20
Rosko	2016	1987	2009	USA	1+ and 2+ and 3+ intensity	3D4	Invitrogen		Author	32	0.47				68.8	0.69	0.41	0.27	0.17	0.2	0.37	0.44	0.57																					0.29
Kim C.	2006	1994	1998	Korea	+ or 2+ intensity (moderate or strong) and >30% cells stained	human polyclonal	R&D Systems	0.625 ug/ml	Kaplan-Meier	40	0.7				60							0.15	0.85			0.28			0.72	0.33						0.67	0.85	0.15	0.28	0.4	0.33	0.68	0.73			21	8	28	12
Qian	2016	1996	2007	USA	Score as Weighted Index (WI). WI = intensity x % of positive staining. Intensity of staining scored as negative (0) weak (1), intermediate (2), and strong (3). Samples with WI of at least 70.416 (median value) were consider c-Met high expression.	NA	Cell Signalling	1:100	Author	78	0.5				55	0.87	0.35																													14	7	39	39
Zhao	2010	2002	2003	China	Samples with at least 30% of cells stained moderately (+) or strongly (++) were considered high-expression.	NA	Santa Cruz Biotechnology	1:100	Kaplan-Meier	76	0.58	41				0.69
Lo Muzio	2004			Italy	300 cells were examined in at least five areas at x400 magnification and a mean percentage of positive tumour cells was determined assigning cases to one of the following four categories: 0, no staining or weak staining in less than 10% of tumour cells; 1, weak to moderate staining in 5±30% of cells; 2, moderate staining in 31±50% of cells; and 3, strong staining in more than 50% of tumour cells.…	C-12	Santa Cruz Biotechnology	1:100	Kaplan-Meier	73	0.78				63.6	0.71
Klosek	2004			Japan		C-12	Santa Cruz Biotechnology	1:300		84	0.57																																			12	13	48	36
[truncated: 44 more columns]
